# Supplementary material for: Impact of Degree of Ionization and PEGylation on the Stability of Nanoparticles of Chitosan Derivatives at Physiological Conditions
Source: Mar Drugs. 2022 Jul 25;20(8):476. doi: 10.3390/md20080476 (PMC9330794; doi:10.3390/md20080476)
Supplement: Supplementary file 1 [file marinedrugs-20-00476-s001.zip]

Archive with 1 entries (1 files):
- marinedrugs-1809915-supplementary.pdf
